# Supplementary material for: Phylogenetically widespread alternative splicing at unusual GYNGYN donors
Source: Genome Biol. 2006 Jul 25;7(7):R65. doi: 10.1186/gb-2006-7-7-r65 (PMC1779574; doi:10.1186/gb-2006-7-7-r65)
Supplement: Additional data file 1 — Data for all human confirmed GYNGYN splice donor sites identified in this study [file gb-2006-7-7-r65-S1.xls]

## Sheet: Table S1
Supplementary Table 1 - human confirmed GYNGYN splice donor sites
GTNGTN donor
GCNGTN or GTNGCN donor
a number of ESTs and mRNAs for the e transcript
b number of ESTs and mRNAs for the i transcript
RefSeq ID	upstream exon	donor pattern	annotated donor	intron phase	amino acid event	# e transcripts a	# i transcripts b
NM_000259	24	GTGGTG	e	0	indel V	10	2
NM_000449	2	GTGGTG	e	5' UTR	-	13	1
NM_001002857	2	GTAGTG	i	5' UTR	-	1	284
NM_001007075	3	GTAGTT	i	2	indel stop	1	17
NM_001008530	10	GTGGTG	e	0	indel V	199	1
NM_001018075	3	GTAGTG	i	1	indel R	6	36
NM_001023560	2	GTGGTA	e	5' UTR	-	10	3
NM_001031702	16	GTGGTG	e	0	indel V	6	3
NM_001146	4	GTGGTA	e	1	indel G	9	6
NM_001333	5	GTGGTA	e	0	indel V	42	1
NM_001402	5	GTGGTA	e	1	indel G	7812	1
NM_001436	2	GTGGTA	e	1	indel G	300	37
NM_001867	2	GTAGTT	i	3' UTR	-	3	909
NM_001991	6	GTAGTG	i	1	GK vs. E	1	16
NM_002075	8	GTGGTG	e	2	indel C	37	8
NM_002106	4	GTGGTA	e	1	indel G	996	1
NM_002136	2	GTGGTA	e	0	indel V	2933	1
NM_002525	7	GTGGTA	e	1	SE vs. K	48	1
NM_002770	3	GTGGTG	e	1	indel G	1707	5
NM_002950	7	GTGGTG	e	0	indel V	116	1
NM_003006	1	GTGGTA	e	5' UTR	-	47	1
NM_003096	3	GTGGTA	e	0	indel V	367	2
NM_003150	21	GTAGTT	i	1	indel S	57	17
NM_003365	8	GTGGTG	e	0	indel V	206	1
NM_003957	19	GTGGTA	e	1	CG vs. stop	11	1
NM_004544	1	GTGGTG	e	0	indel V	163	4
NM_004567	1	GTGGTG	e	1	indel G	21	1
NM_004716	8	GTAGTC	i	1	indel R	1	16
NM_005488	14	GTAGTA	i	1	GK vs. E	11	56
NM_005548	7	GTAGTC	i	0	indel V	2	114
NM_005566	5	GTGGTA	e	1	SV vs. M	912	1
NM_005596	7	GTGGTG	e	1	SV vs. I	30	1
NM_005676	10	GTGGTG	e	0	indel V	28	22
NM_005702	3	GTGGTG	e	0	indel V	186	2
NM_006120	4	GTGGTA	e	1	indel G	113	19
NM_006210	5	GTGGTG	i	1	indel G	10	5
NM_006358	1	GTGGTG	e	0	indel V	103	1
NM_006388	4	GTGGTG	e	0	indel V	61	1
NM_006506	19	GTAGTT	i	1	indel S	6	8
NM_006553	6	GTGGTG	i	3' UTR	-	12	5
NM_006623	8	GTTGTA	e	0	indel V	151	1
NM_006666	1	GTTGTA	e	0	indel V	98	2
NM_006744	1	GTGGTG	e	5' UTR	-	51	1
NM_006824	2	GTGGTG	e	0	indel V	307	5
NM_006983	7	GTAGTG	e	2	indel Y	32	1
NM_012334	29	GTGGTA	e	0	indel V	19	1
NM_012397	3	GTGGTA	e	0	indel V	9	1
NM_013367	18	GTAGTA	i	0	indel V	5	7
NM_014008	5	GTGGTG	e	1	indel G	26	3
NM_014498	11	GTGGTG	i	1	indel G	1	7
NM_014639	3	GTAGTA	i	5' UTR	-	1	45
NM_014748	1	GTGGTG	e	0	indel V	495	1
NM_015323	2	GTGGTA	e	1	indel G	25	1
NM_015329	2	GTAGTA	i	0	indel V	9	8
NM_016108	2	GTTGTG	e	0	indel V	60	2
NM_017765	1	GTGGTG	e	5' UTR	-	32	1
NM_018979	22	GTGGTG	e	1	indel G	24	3
NM_019080	1	GTGGTG	e	0	indel V	73	2
NM_019619	17	GTAGTG	e	1	GI vs. V	39	2
NM_020153	11	GTGGTG	e	1	CA vs. S	42	1
NM_020180	9	GTCGTT	e	1	GP vs. A	14	3
NM_020189	1	GTGGTG	e	0	indel V	131	1
NM_020654	3	GTGGTA	i	0	indel V	1	31
NM_020921	20	GTGGTA	e	2	indel W	15	1
NM_022070	8	GTAGTA	i	2	indel stop	1	15
NM_024519	21	GTGGTG	e	1	CG vs. stop	52	2
NM_024560	1	GTGGTG	e	2	indel W	24	2
NM_024658	6	GTGGTG	e	0	indel V	65	1
NM_057174	3	GTGGTG	e	0	indel V	69	1
NM_130470	21	GTGGTA	e	0	indel V	27	6
NM_138270	32	GTAGTA	e	0	indel V	23	1
NM_138408	1	GTAGTA	i	0	indel V	3	92
NM_138501	9	GTGGTA	e	0	indel V	236	1
NM_138996	7	GTGGTA	i	0	indel V	1	3
NM_144569	10	GTGGTT	e	0	indel V	15	4
NM_173515	8	GTGGTG	e	0	indel V	10	1
NM_182836	11	GTGGTG	i	2	indel W	3	57
NM_198040	7	GTGGTG	i	0	indel V	5	2
NM_201533	17	GTGGTG	e	0	indel V	39	1
NM_203391	19	GTGGTA	e	1	indel G	19	1
NM_206964	4	GTGGTA	e	1	indel G	10	2
NM_000358	4	GCTGTG	e	0	indel A	532	1
NM_001007468	1	GTAGCC	i	0	indel V	1	169
NM_001033859	14	GCGGTA	e	2	indel R	179	1
NM_001273	38	GTAGCC	i	1	GI vs. V	6	95
NM_001360	5	GTAGCC	i	1	indel R	2	93
NM_002813	3	GCGGTA	e	0	indel A	120	1
NM_003235	47	GTAGCA	i	1	GN vs. D	1	324
NM_003335	1	GCTGTG	e	2	indel L	45	1
NM_004106	2	GTAGCG	i	0	indel V	2	82
NM_004168	1	GCGGTG	e	0	indel A	292	1
NM_004587	24	GCAGTG	e	0	indel A	131	3
NM_006397	3	GCGGTG	e	2	indel R	203	2
NM_006726	54	GCAGTA	e	1	indel S	27	1
NM_014610	1	GCGGTG	e	2	indel R	220	2
NM_014611	18	GTAGCA	i	1	GK vs. E	1	3
NM_014612	15	GCGGTA	e	1	indel G	15	2
NM_014703	5	GCAGTA	e	0	indel A	11	1
NM_014889	17	GTAGCC	i	0	indel V	2	42
NM_015600	9	GTGGCA	e	0	indel V	41	6
NM_019082	2	GCGGTG	e	0	indel A	213	4
NM_022141	7	GTAGCA	i	0	indel V	1	29
NM_032152	3	GCAGTG	i	2	indel Q	4	1
NM_057161	1	GTAGCC	i	5' UTR	-	1	372
NM_138362	2	GTAGCA	e	0	indel V	8	47
NM_145185	7	GCAGTG	e	0	indel A	12	1
NM_152280	3	GTAGCA	e	1	GN vs. D	13	1
NM_182559	1	GCAGTA	i	1	GN vs. D	1	9
NM_183356	6	GTAGCA	i	1	indel S	1	94
NM_206943	14	GTAGCC	e	1	GI vs. V	4	6
