# Supplementary material for: Phylogenetically widespread alternative splicing at unusual GYNGYN donors
Source: Genome Biol. 2006 Jul 25;7(7):R65. doi: 10.1186/gb-2006-7-7-r65 (PMC1779574; doi:10.1186/gb-2006-7-7-r65)
Supplement: Additional data file 2 — Data on the strength of e and i human GYNGYN donors [file gb-2006-7-7-r65-S2.xls]

## Sheet: Table S2
Supplementary Table 2 - strength of e and i donor
	average
	free energy in kcal/mol		no. of base pairs		maximum entropy score
	i	e	i	e	i	e
GTNGTN
e annotated	-2.29887	-5.92876	3.87466	7.30558	-14.6225	7.84546
i annotated	-5.20896	-0.530177	6.41414	4.13131	4.10754	-10.9501
confirmed	-3.68395	-4.95556	4.83951	6.64198	-6.47321	3.89198
GTNGCN
e annotated a	-1.2	-1.04	4	5.1	-10.569	-6.487
i annotated	-4.83486	0.0376202	6.58894	2.50721	5.28446	-20.8976
confirmed b	-4.83571	0.0357143	6.35714	3.28571	4.86571	-15.6914
GCNGTN
e annotated	-1.56409	-5.03511	2.40241	6.10834	-21.4476	8.08347
i annotated c	-2.2	-0.616667	3.33333	3.5	-16.765	-9.76167
confirmed	-2.56	-4.46	3.4	5.73333	-12.6713	5.73733
GYNGYN
e annotated	-1.91902	-5.46154	3.117	6.68604	-18.1297	7.94683
i annotated	-5.00693	-0.240675	6.49202	3.3	4.63144	-16.0232
confirmed	-3.67727	-4.25273	4.83636	6.09091	-5.87527	1.65118
significant weaker than the respective donor of confirmed tandem donors (t-test, P<0.05)
significant stronger than the respective donor of confirmed tandem donors (t-test, P<0.05)
weaker than the respective donor of confirmed tandem donors but not significant
stronger than the respective donor of confirmed tandem donors but not significant
a low case number (only 10 with annotated e donor)
b potential bias since 6 of the 14 donors have the unusual GTAGCC pattern
c low case number (only 6 with annotated i donor)
