# Supplementary material for: Phylogenetically widespread alternative splicing at unusual GYNGYN donors
Source: Genome Biol. 2006 Jul 25;7(7):R65. doi: 10.1186/gb-2006-7-7-r65 (PMC1779574; doi:10.1186/gb-2006-7-7-r65)
Supplement: Additional data file 3 — Confirmed GYNGYN donors for seven species [file gb-2006-7-7-r65-S3.xls]

## Sheet: Table S3
Supplementary Table 3 - confirmed GYNGYN donors for seven species
RefSeq ID	upstream exon	donor pattern
Mus musculus
NM_025680	2	GTAGTA
NM_139272	8	GTGGTA
NM_007760	1	GTGGTG
NM_026585	1	GTGGTG
NM_029465	5	GTGGTG
NM_175123	3	GTGGTA
NM_007614	10	GTGGTA
NM_139228	8	GTAGTG
NM_145122	3	GTGGTG
NM_025789	3	GTGGTA
NM_023191	1	GTGGTG
NM_133975	17	GTAGTA
NM_145627	9	GTGGTG
NM_026476	8	GTGGTA
NM_009640	4	GTGGTA
NM_153808	19	GTAGTA
NM_008633	17	GTAGTG
NM_198162	20	GTGGTT
NM_175009	1	GTGGTG
NM_172819	2	GTAGTA
NM_001029873	36	GTGGTG
NM_028993	13	GTAGTA
NM_009250	2	GTGGTG
NM_130881	11	GTGGTA
NM_007503	1	GTGGTG
NM_213659	21	GTAGTT
NM_007971	1	GTAGTC
NM_133769	30	GTGGTA
NM_026932	2	GTGGTG
NM_029945	14	GTGGTG
NM_033620	17	GTAGTG
NM_178642	1	GTGGTA
NM_019942	1	GTGGTG
NM_010271	2	GTGGTG
NM_007834	6	GTGGTA
NM_024439	5	GTGGTA
NM_175103	1	GTGGTG
NM_010130	2	GTGGTG
NM_146069	3	GTGGTG
NM_015782	1	GTGGTG
NM_198094	5	GTAGTT
NM_008173	3	GTAGTG
NM_148673	14	GTTGTG
NM_021299	3	GTGGTA
NM_027409	4	GTAGTG
NM_013636	2	GTGGTG
NM_030225	7	GTGGTA
NM_013690	14	GTGGTA
NM_009273	3	GTGGTG
NM_016804	1	GTAGCC
NM_178627	8	GCTGTA
NM_008060	1	GCGGTG
NM_013541	1	GCAGTG
NM_133784	1	GTAGCT
NM_010820	31	GTAGCT
NM_020045	5	GTAGCG
NM_021305	1	GCAGTG
NM_008564	1	GCGGTG
NM_026532	4	GTAGCA
NM_025661	1	GCGGTG
NM_018804	3	GTAGCA
Rattus norvegicus
NM_001012460	3	GTGGTA
NM_001007662	2	GTGGTA
NM_212536	12	GTGGTG
NM_012865	3	GTAGTG
NM_053770	15	GTAGTA
NM_012747	21	GTAGTT
NM_022503	3	GTGGTA
NM_001013143	2	GTGGTA
NM_001002809	6	GTGGTG
NM_020071	1	GTGGTG
NM_199107	3	GTAGTT
NM_153312	8	GTAGTA
NM_080781	1	GTAGCA
NM_031667	3	GTAGCA
NM_001004276	1	GTAGCG
Gallus gallus
NM_001004409	3	GTAGTT
NM_001006385	1	GCGGTG
NM_001008678	1	GTAGCG
Danio rerio
NM_001005938	5	GTGGTA
NM_199729	9	GTGGTA
NM_131613	6	GTGGTG
NM_213313	2	GTGGTG
NM_213230	16	GTGGTA
NM_001020748	2	GCGGTA
Drosophila melanogaster
NM_143197	2	GTAGTT
NM_166582	2	GTGGTA
NM_136515	1	GTAGTG
NM_167805	1	GTAGTG
NM_165045	3	GTTGTA
NM_001014601	4	GTAGTT
NM_137601	1	GTGGTA
NM_057876	1	GTTGTG
NM_078790	3	GTAGTT
NM_169737	2	GTGGTG
NM_206792	2	GTGGTA
NM_176120	5	GTGGTG
NM_001014739	3	GTGGTA
NM_057267	3	GTGGTA
NM_078549	2	GTGGTA
NM_001015237	4	GTGGTA
NM_057598	3	GTGGTA
NM_137667	1	GTGGTA
NM_206794	2	GTGGTA
NM_205870	5	GCAGTA
NM_135230	3	GCTGTA
NM_137414	1	GTAGCA
NM_058070	1	GTGGCG
NM_141325	2	GCAGTA
Caenorhabditis elegans
NM_001026178	5	GTTGTT
NM_001028103	4	GTGGTA
NM_171874	3	GTGGTT
NM_001026267	6	GTGGTA
NM_067925	2	GTAGTT
NM_001027088	4	GTTGTA
NM_069859	8	GTGGTT
NM_071520	2	GTAGTA
NM_001029554	13	GTTGTA
NM_069934	2	GTTGTG
NM_171818	5	GTAGTG
NM_073771	2	GTGGTT
NM_001027989	6	GTTGTG
NM_001025995	2	GTAGTT
NM_001029580	2	GTAGTT
NM_064581	5	GTGGTG
NM_059936	1	GTGGTG
NM_076305	5	GTAGTG
NM_171382	4	GTGGTT
NM_061727	2	GTGGTT
NM_066888	2	GTTGTA
NM_076999	15	GTGGTG
NM_060211	3	GTAGTG
NM_001028852	2	GTGGTT
NM_182396	3	GTAGTA
NM_061024	4	GTAGTG
NM_069400	1	GTTGCG
GenBank locus_tag	upstream exon	donor pattern
Arabidopsis thaliana
At1g20060	12	GTAGTA
At4g14160	1	GTAGTC
At2g32080	3	GTGGTA
At1g06960	2	GTGGCA
At5g20730	8	GTGGCG
At1g72830	4	GTAGTT
At3g52560	2	GTAGTT
At5g18630	1	GTGGTA
At2g17033	1	GTGGTA
At2g32080	3	GTGGTA
At1g28660	3	GTGGTA
At1g24260	2	GTTGTA
At3g61480	19	GTGGTA
At3g48110	2	GTGGTA
At1g72830	4	GTAGTT
At1g06960	1	GTGGCA
At3g54500	2	GTGGTG
At1g24260	2	GTTGTA
At4g14160	1	GTAGTC
At1g28660	3	GTGGTA
At5g59480	5	GTTGTA
At5g20730	8	GTGGCG
At1g75880	1	GTAGTT
At2g31870	8	GCGGTT
At5g28350	11	GTGGTA
At2g36060	2	GTAGTT
At5g60600	1	GTTGTA
At3g60250	4	GCAGTA
At2g38185	1	GTTGTC
At2g38185	1	GTTGTC
At2g21940	1	GTGGTT
At5g60600	1	GTTGTA
At3g48110	1	GTGGTA
At1g75880	2	GTAGTT
At2g17033	1	GTGGTA
At2g44680	4	GCAGTA
At2g47760	4	GTGGTA
At3g55630	1	GTGGTA
At2g21710	4	GTGGTT
At3g52560	2	GTAGTT
At2g44680	4	GCAGTA
At3g55630	2	GTGGTA
At2g36060	2	GTAGTT
At5g59480	5	GTTGTA
