# Supplementary material for: Phylogenetically widespread alternative splicing at unusual GYNGYN donors
Source: Genome Biol. 2006 Jul 25;7(7):R65. doi: 10.1186/gb-2006-7-7-r65 (PMC1779574; doi:10.1186/gb-2006-7-7-r65)
Supplement: Additional data file 4 — Selected sequence traces that exemplify the experimental verification of GYNGYN donors [file gb-2006-7-7-r65-S4.xls]

## Sheet: Table S4
Supplementary Table 4 - Selected sequence traces exemplifying the experimental verification of GYNGYN donors
Trace identifier (TI)	Gene	Tissue	Sequencing direction	Base position of interest	Template	Transcripts found
Homo sapiens
1166719660	ANAPC4	lung	reverse	276	RT-PCR	e<i
1166719687	ANGPT1	lung	reverse	210	RT-PCR	e>i
1166719724	SEMA5B	pancreas	forward	228	RT-PCR	e>i
1166719731	RBM10	ovary	forward	280	RT-PCR	e<i
1166719762	TOM1	heart	forward	210	RT-PCR	e<i
1296980239	CXorf44	small intestine	reverse	233	RT-PCR	e<i
1166719854	STAT3	small intestine	forward	284	RT-PCR	e>i
1166719855	STAT3	colon	forward	290	RT-PCR	e>i
1166719856	STAT3	leucocytes	forward	288	RT-PCR	e>i
1166719869	STAT3	pancreas	forward	290	RT-PCR	e>i
1166719870	STAT3	lung	forward	285	RT-PCR	e>i
1166719871	STAT3	heart	forward	287	RT-PCR	e>i
1166719872	STAT3	kidney	forward	284	RT-PCR	e>i
1166719873	STAT3	skeletal muscle	forward	283	RT-PCR	e>i
1166719874	STAT3	liver	forward	286	RT-PCR	e>i
1166719875	STAT3	brain	forward	280	RT-PCR	e>i
1166719795	STAT3	kidney	forward	370	Clone	e
1166719819	STAT3	kidney	reverse	138	Clone	e
1166719793	STAT3	kidney	reverse	159	Clone	i
1166719797	STAT3	kidney	reverse	198	Clone	i
Mus musculus
1166879519	Stat3	thymus	forward	287	RT-PCR	e>i
1166879518	Stat3	heart	forward	284	RT-PCR	e>i
1166879517	Stat3	lung	forward	285	RT-PCR	e>i
1166879516	Stat3	liver	forward	285	RT-PCR	e>i
1166879514	Stat3	prostate	forward	284	RT-PCR	e>i
1166879513	Stat3	spleen	forward	285	RT-PCR	e>i
1166879512	Stat3	skeletal muscle	forward	286	RT-PCR	e>i
1166879511	Stat3	kidney	forward	286	RT-PCR	e>i
1166879479	Stat3	kidney	reverse	152	Clone	e
1166879484	Stat3	kidney	reverse	201	Clone	e
1166879480	Stat3	kidney	forward	375	Clone	i
1166879505	Stat3	kidney	reverse	200	Clone	i
